# Supplementary material for: Salt Tolerance of Rice Is Enhanced by the SS3 Gene, Which Regulates Ascorbic Acid Synthesis and ROS Scavenging
Source: Int J Mol Sci. 2022 Sep 7;23(18):10338. doi: 10.3390/ijms231810338 (PMC9499165; doi:10.3390/ijms231810338)
Supplement: Supplementary file 1 [file ijms-23-10338-s001.zip]

Archive with 1 entries (1 files):
- ijms-1892271-supplementary.pdf
